# Supplementary material for: Comparison of spotlighting monitoring data of European brown hare (Lepus europaeus) relative population densities with infrared thermography in agricultural landscapes in Northern Germany
Source: PLoS One. 2021 Jul 9;16(7):e0254084. doi: 10.1371/journal.pone.0254084 (PMC8270206; doi:10.1371/journal.pone.0254084)
Supplement: S1 File — (CSV) [file pone.0254084.s005.csv]

object	Region.Label	Area	Sample.Label	Effort	distance	size
1	Bierbergen	8832000	15	521	290	1
2	Bierbergen	8832000	15	521	298	1
3	Bierbergen	8832000	15	521	234	1
4	Bierbergen	8832000	15	521	212	1
5	Bierbergen	8832000	15	521	201	1
6	Bierbergen	8832000	15	521	124	1
7	Bierbergen	8832000	15	521	192	1
8	Bierbergen	8832000	15	521	124	1
9	Bierbergen	8832000	15	521	184	1
10	Bierbergen	8832000	15	521	264	1
11	Bierbergen	8832000	15	521	195	1
12	Bierbergen	8832000	15	521	94	1
13	Bierbergen	8832000	15	521	81	1
14	Bierbergen	8832000	15	521	73	1
15	Bierbergen	8832000	15	521	69	1
16	Bierbergen	8832000	15	521	72	1
17	Bierbergen	8832000	15	521	177	1
18	Bierbergen	8832000	15	521	181	1
19	Bierbergen	8832000	15	521	173	1
20	Bierbergen	8832000	15	521	178	1
21	Bierbergen	8832000	15	521	169	1
22	Bierbergen	8832000	15	521	175	1
23	Bierbergen	8832000	15	521	175	1
24	Bierbergen	8832000	15	521	73	1
25	Bierbergen	8832000	15	521	158	1
26	Bierbergen	8832000	15	521	182	1
27	Bierbergen	8832000	15	521	118	1
28	Bierbergen	8832000	15	521	151	1
29	Bierbergen	8832000	15	521	152	1
30	Bierbergen	8832000	15	521	105	1
31	Bierbergen	8832000	15	521	89	1
32	Bierbergen	8832000	15	521	89	1
33	Bierbergen	8832000	16	735	62	1
34	Bierbergen	8832000	16	735	308	1
35	Bierbergen	8832000	16	735	337	1
36	Bierbergen	8832000	16	735	304	1
37	Bierbergen	8832000	16	735	339	1
38	Bierbergen	8832000	16	735	228	1
39	Bierbergen	8832000	16	735	339	1
40	Bierbergen	8832000	16	735	229	1
41	Bierbergen	8832000	16	735	274	1
42	Bierbergen	8832000	16	735	247	1
43	Bierbergen	8832000	16	735	241	1
44	Bierbergen	8832000	16	735	309	1
45	Bierbergen	8832000	16	735	264	1
46	Bierbergen	8832000	16	735	287	1
47	Bierbergen	8832000	16	735	230	1
48	Bierbergen	8832000	16	735	297	1
49	Bierbergen	8832000	16	735	246	1
50	Bierbergen	8832000	16	735	210	1
51	Bierbergen	8832000	16	735	211	1
52	Bierbergen	8832000	16	735	186	1
53	Bierbergen	8832000	16	735	188	1
54	Bierbergen	8832000	16	735	164	1
55	Bierbergen	8832000	16	735	209	1
56	Bierbergen	8832000	17	1509	234	1
57	Bierbergen	8832000	17	1509	172	1
58	Bierbergen	8832000	17	1509	91	1
59	Bierbergen	8832000	17	1509	95	1
60	Bierbergen	8832000	17	1509	95	1
61	Bierbergen	8832000	17	1509	88	1
62	Bierbergen	8832000	17	1509	99	1
63	Bierbergen	8832000	17	1509	91	1
64	Bierbergen	8832000	17	1509	304	1
65	Bierbergen	8832000	17	1509	421	1
66	Bierbergen	8832000	17	1509	411	1
67	Bierbergen	8832000	17	1509	429	1
68	Bierbergen	8832000	17	1509	259	1
69	Bierbergen	8832000	17	1509	123	1
70	Bierbergen	8832000	17	1509	135	1
71	Bierbergen	8832000	17	1509	99	1
72	Bierbergen	8832000	17	1509	121	1
73	Bierbergen	8832000	17	1509	95	1
74	Bierbergen	8832000	17	1509	425	1
75	Bierbergen	8832000	17	1509	424	1
76	Bierbergen	8832000	17	1509	119	1
77	Bierbergen	8832000	17	1509	243	1
78	Bierbergen	8832000	17	1509	412	1
79	Bierbergen	8832000	17	1509	417	1
80	Bierbergen	8832000	17	1509	428	1
81	Bierbergen	8832000	17	1509	107	1
82	Bierbergen	8832000	17	1509	109	1
83	Bierbergen	8832000	17	1509	391	1
84	Bierbergen	8832000	17	1509	383	1
85	Bierbergen	8832000	17	1509	205	1
86	Bierbergen	8832000	17	1509	345	1
87	Bierbergen	8832000	17	1509	246	1
88	Bierbergen	8832000	17	1509	147	1
89	Bierbergen	8832000	17	1509	82	1
90	Bierbergen	8832000	17	1509	334	1
91	Bierbergen	8832000	11	877	267	1
92	Bierbergen	8832000	11	877	266	1
93	Bierbergen	8832000	11	877	142	1
94	Bierbergen	8832000	11	877	142	1
95	Bierbergen	8832000	11	877	48	1
96	Bierbergen	8832000	11	877	24	1
97	Bierbergen	8832000	11	877	46	1
98	Bierbergen	8832000	11	877	59	1
99	Bierbergen	8832000	11	877	72	1
100	Bierbergen	8832000	11	877	58	1
101	Bierbergen	8832000	12	1079	163	1
102	Bierbergen	8832000	12	1079	47	1
103	Bierbergen	8832000	12	1079	252	1
104	Bierbergen	8832000	12	1079	223	1
105	Bierbergen	8832000	12	1079	212	1
106	Bierbergen	8832000	12	1079	195	1
107	Bierbergen	8832000	12	1079	90	1
108	Bierbergen	8832000	14	495	288	1
109	Bierbergen	8832000	14	495	287	1
110	Bierbergen	8832000	14	495	310	1
111	Bierbergen	8832000	14	495	262	1
112	Bierbergen	8832000	14	495	202	1
113	Bierbergen	8832000	14	495	453	1
114	Bierbergen	8832000	14	495	457	1
115	Bierbergen	8832000	14	495	362	1
116	Bierbergen	8832000	14	495	403	1
117	Bierbergen	8832000	14	495	499	1
118	Bierbergen	8832000	14	495	316	1
119	Bierbergen	8832000	14	495	329	1
120	Bierbergen	8832000	14	495	317	1
121	Bierbergen	8832000	14	495	145	1
122	Bierbergen	8832000	14	495	143	1
123	Bierbergen	8832000	14	495	173	1
124	Bierbergen	8832000	14	495	148	1
125	Bierbergen	8832000	14	495	111	1
126	Bierbergen	8832000	13	713	101	1
127	Bierbergen	8832000	13	713	110	1
128	Bierbergen	8832000	13	713	121	1
129	Bierbergen	8832000	13	713	136	1
130	Bierbergen	8832000	13	713	85	1
131	Bierbergen	8832000	13	713	85	1
132	Bierbergen	8832000	13	713	115	1
133	Bierbergen	8832000	13	713	118	1
134	Bierbergen	8832000	13	713	112	1
135	Bierbergen	8832000	13	713	111	1
136	Bierbergen	8832000	13	713	114	1
137	Bierbergen	8832000	13	713	114	1
138	Bierbergen	8832000	13	713	206	1
139	Bierbergen	8832000	13	713	138	1
140	Bierbergen	8832000	13	713	258	1
141	Bierbergen	8832000	13	713	0	1
142	Bierbergen	8832000	9	640	143	1
143	Bierbergen	8832000	9	640	207	1
144	Bierbergen	8832000	9	640	181	1
145	Bierbergen	8832000	9	640	164	1
146	Bierbergen	8832000	9	640	186	1
147	Bierbergen	8832000	9	640	176	1
148	Bierbergen	8832000	9	640	200	1
149	Bierbergen	8832000	9	640	218	1
150	Bierbergen	8832000	9	640	418	1
151	Bierbergen	8832000	9	640	384	1
152	Bierbergen	8832000	9	640	278	1
153	Bierbergen	8832000	9	640	278	1
154	Bierbergen	8832000	9	640	159	1
155	Bierbergen	8832000	8	664	101	1
156	Bierbergen	8832000	8	664	162	1
157	Bierbergen	8832000	8	664	85	1
158	Bierbergen	8832000	8	664	51	1
159	Bierbergen	8832000	8	664	206	1
160	Bierbergen	8832000	8	664	125	1
161	Bierbergen	8832000	8	664	198	1
162	Bierbergen	8832000	8	664	208	1
163	Bierbergen	8832000	8	664	91	1
164	Bierbergen	8832000	8	664	136	1
165	Bierbergen	8832000	8	664	137	1
166	Bierbergen	8832000	8	664	88	1
167	Bierbergen	8832000	8	664	92	1
168	Bierbergen	8832000	8	664	102	1
169	Bierbergen	8832000	8	664	100	1
170	Bierbergen	8832000	8	664	114	1
171	Bierbergen	8832000	8	664	130	1
172	Bierbergen	8832000	8	664	248	1
173	Bierbergen	8832000	8	664	111	1
174	Bierbergen	8832000	8	664	236	1
175	Bierbergen	8832000	8	664	255	1
176	Bierbergen	8832000	8	664	139	1
177	Bierbergen	8832000	8	664	237	1
178	Bierbergen	8832000	8	664	115	1
179	Bierbergen	8832000	8	664	166	1
180	Bierbergen	8832000	6	1029	180	1
181	Bierbergen	8832000	6	1029	338	1
182	Bierbergen	8832000	6	1029	329	1
183	Bierbergen	8832000	6	1029	212	1
184	Bierbergen	8832000	6	1029	380	1
185	Bierbergen	8832000	6	1029	379	1
186	Bierbergen	8832000	6	1029	280	1
187	Bierbergen	8832000	6	1029	272	1
188	Bierbergen	8832000	6	1029	338	1
189	Bierbergen	8832000	6	1029	254	1
190	Bierbergen	8832000	6	1029	292	1
191	Bierbergen	8832000	6	1029	101	1
192	Bierbergen	8832000	6	1029	368	1
193	Bierbergen	8832000	6	1029	118	1
194	Bierbergen	8832000	6	1029	124	1
195	Bierbergen	8832000	6	1029	131	1
196	Bierbergen	8832000	6	1029	180	1
197	Bierbergen	8832000	6	1029	79	1
198	Bierbergen	8832000	6	1029	222	1
199	Bierbergen	8832000	6	1029	288	1
200	Bierbergen	8832000	6	1029	293	1
201	Bierbergen	8832000	6	1029	291	1
202	Bierbergen	8832000	6	1029	415	1
203	Bierbergen	8832000	5	654	236	1
204	Bierbergen	8832000	5	654	126	1
205	Bierbergen	8832000	5	654	189	1
206	Bierbergen	8832000	5	654	199	1
207	Bierbergen	8832000	5	654	220	1
208	Bierbergen	8832000	5	654	185	1
209	Bierbergen	8832000	5	654	136	1
210	Bierbergen	8832000	5	654	140	1
211	Bierbergen	8832000	5	654	114	1
212	Bierbergen	8832000	5	654	78	1
213	Bierbergen	8832000	5	654	229	1
214	Bierbergen	8832000	5	654	229	1
215	Bierbergen	8832000	5	654	249	1
216	Bierbergen	8832000	5	654	298	1
217	Bierbergen	8832000	5	654	193	1
218	Bierbergen	8832000	5	654	301	1
219	Bierbergen	8832000	5	654	174	1
220	Bierbergen	8832000	5	654	279	1
221	Bierbergen	8832000	5	654	262	1
222	Bierbergen	8832000	5	654	307	1
223	Bierbergen	8832000	5	654	282	1
224	Bierbergen	8832000	5	654	258	1
225	Bierbergen	8832000	5	654	258	1
226	Bierbergen	8832000	5	654	267	1
227	Bierbergen	8832000	5	654	278	1
228	Bierbergen	8832000	5	654	111	1
229	Bierbergen	8832000	5	654	154	1
230	Bierbergen	8832000	5	654	181	1
231	Bierbergen	8832000	4	590	49	1
232	Bierbergen	8832000	4	590	190	1
233	Bierbergen	8832000	4	590	127	1
234	Bierbergen	8832000	4	590	131	1
235	Bierbergen	8832000	4	590	121	1
236	Bierbergen	8832000	4	590	126	1
237	Bierbergen	8832000	4	590	134	1
238	Bierbergen	8832000	4	590	163	1
239	Bierbergen	8832000	4	590	197	1
240	Bierbergen	8832000	4	590	142	1
241	Bierbergen	8832000	4	590	109	1
242	Bierbergen	8832000	4	590	332	1
