# Supplementary material for: Comparison of spotlighting monitoring data of European brown hare (Lepus europaeus) relative population densities with infrared thermography in agricultural landscapes in Northern Germany
Source: PLoS One. 2021 Jul 9;16(7):e0254084. doi: 10.1371/journal.pone.0254084 (PMC8270206; doi:10.1371/journal.pone.0254084)
Supplement: S1 Data — (R) [file pone.0254084.s006.R]

library(ggplot2)
library(lattice)
library(vcd)
library(mgcv)
library(maps)
library(maptools)
library(dsm)
library(Distance)
library(MASS)

setwd("D:/2019/Pubikation2/DISTANCE_B�SUM")
data<-read.csv("Entfernungen_Bierbergen1.csv", header=TRUE, sep =",")
str(data)
head(data)

region<-data[,c("Region.Label","Area")] 
str(region)
region<-region[ !duplicated(region$Region.Label), ] 
region
samples<-data[,c("Region.Label","Effort","Sample.Label")] 
samples<-samples[ !duplicated(samples$Sample.Label,), ]
samples
obs<-data[,c("Region.Label","size","Sample.Label","distance","object")] 
obs<-subset(obs,obs$distance>0)
obs<-droplevels(obs)

max(obs$distance,na.rm=TRUE)
str(obs)
summary(obs)


hist(obs$distance)
plot(obs$size~obs$distance)
abline(lm(obs$size~obs$distance))

#obs<-subset(obs,size<10)
#obs$distance<-ifelse(obs$distance>40,obs$distance-39,obs$distance)
trunc<-350
cutpoint<-c(55,100,130,160,200,260,350)
#cutpoint<-c(0,80,120,170,210,250,300)
hr.1<-ds(obs,350,sample.table = samples, region.table=region,
             key="hr",adjustment=NULL,obs.table=obs,formula=~1)
hn.1<-ds(obs,trunc,sample.table = samples, region.table=region,
             key="hn",adjustment=NULL,obs.table=obs,formula=~1)
hr.2<-ds(obs,trunc,sample.table = samples, region.table=region,
             key="hr",adjustment=NULL,obs.table=obs,formula=~size)
hn.2<-ds(obs,trunc,sample.table = samples, region.table=region,
             key="hn",adjustment=NULL,obs.table=obs,formula=~size)

summary(hr.1)$ds$aic
summary(hr.2)$ds$aic
summary(hn.1)$ds$aic
summary(hn.2)$ds$aic
model<-hr.1

summary(model)
par(mfrow=c(1,1))
plot(model)
ds.gof(model, lwd = 2, lty = 1, pch = ".", cex = 0.5)

hare_cuts <- create.bins(data[!is.na(data$distance),], c(0,50,70,90,110,130,150,170,190,210,230,250,270,290,310,330,350))
hn.model <- ds(hare_cuts, key = "hr", adjustment = NULL)
summary(hn.model)
ds.gof(hn.model, lwd = 2, lty = 1, pch = ".", cex = 0.5)
plot(hn.model)
